# Supplementary material for: Transduction of Pig Small Airway Epithelial Cells and Distal Lung Progenitor Cells by AAV4
Source: Cells. 2021 Apr 25;10(5):1014. doi: 10.3390/cells10051014 (PMC8145967; doi:10.3390/cells10051014)
Supplement: Supplementary file 1 [file cells-10-01014-s001.zip]

Archive with 1 entries (1 files):
- cells-1182847-supplementary.pdf
